# Supplementary material for: Proteomic Analysis Reveals Salt-Tolerant Mechanism in Soybean Applied with Plant-Derived Smoke Solution
Source: Int J Mol Sci. 2023 Sep 6;24(18):13734. doi: 10.3390/ijms241813734 (PMC10530690; doi:10.3390/ijms241813734)
Supplement: Supplementary file 1 [file ijms-24-13734-s001.zip]

Archive with 3 entries (3 files):
- Figures S1-S10.pdf
- Table S1.pdf
- Tables S2 and S3.xlsx
